# Supplementary material for: Feasibility Assessment of Autologous Human Immune System (HIS) ImmunoGraft Platform Development Using Autologous Mobilized Peripheral Blood (MPB) CD34 Cells Derived from Adult HNSCC Patient
Source: Int J Mol Sci. 2025 May 30;26(11):5269. doi: 10.3390/ijms26115269 (PMC12154748; doi:10.3390/ijms26115269)
Supplement: Supplementary file 1 [file ijms-26-05269-s001.zip]

Archive with 1 entries (1 files):
- ijms-3605278-supplementary.pdf
